# Supplementary material for: Ceria–Zirconia-Supported Pt as an Efficient Catalyst for the Sustainable Synthesis of Hydroxylamines and Primary Amines via the Hydrogenation of Oximes Under Ambient Conditions
Source: Molecules. 2025 Apr 26;30(9):1926. doi: 10.3390/molecules30091926 (PMC12074300; doi:10.3390/molecules30091926)
Supplement: Supplementary file 1 [file molecules-30-01926-s001.zip]

Archive with 1 entries (1 files):
- molecules-3569253-supplementary.pdf
